# Supplementary material for: CCL21/CCR7 Axis Contributes to Trophoblastic Cell Migration and Invasion in Preeclampsia by Affecting the Epithelial Mesenchymal Transition via the ERK1/2 Signaling Pathway
Source: Biology (Basel). 2023 Jan 18;12(2):150. doi: 10.3390/biology12020150 (PMC9952405; doi:10.3390/biology12020150)
Supplement: Supplementary file 1 [file biology-12-00150-s001.zip]

Archive with 2 entries (2 files):
- Supplementary/Supplementary figures and tables.docx
- Supplementary/Supplementary File S1.pdf
